# Supplementary material for: Structural Analysis of the Simultaneous Activation and Inhibition of γ-Secretase Activity in the Development of Drugs for Alzheimer’s Disease
Source: Pharmaceutics. 2021 Apr 8;13(4):514. doi: 10.3390/pharmaceutics13040514 (PMC8068388; doi:10.3390/pharmaceutics13040514)
Supplement: Supplementary file 1 [file pharmaceutics-13-00514-s001.zip]

Archive with 2 entries (2 files):
- pharmaceutics-1143950 Video S1.avi
- pharmaceutics-1143950 sup for xml.docx
